# Supplementary material for: Robust and Persistent B- and T-Cell Responses after COVID-19 in Immunocompetent and Solid Organ Transplant Recipient Patients
Source: Viruses. 2021 Nov 11;13(11):2261. doi: 10.3390/v13112261 (PMC8621286; doi:10.3390/v13112261)
Supplement: Supplementary file 1 [file viruses-13-02261-s001.zip]

Archive with 1 entries (1 files):
- viruses-1437645-supplementary.pdf
